# Supplementary material for: A minimally invasive lab protocol for fibroblasts isolation from 1-mm skin punch biopsies in pediatric patients
Source: PLoS One. 2026 Jun 22;21(6):e0350828. doi: 10.1371/journal.pone.0350828 (PMC13286191; doi:10.1371/journal.pone.0350828)
Supplement: S2 File — (ODT) [file pone.0350828.s002.odt]

# Reagents and Materials
Reagents and Materials
Source
Reference
Cell culture
DMEM low glucose
PanBiotech
P04-01550
Fetal Bovine Serum (FBS)
Corning
35-079-CV
Penicillin-Streptomycin
PanBiotech
P06-07100
0.25% Trypsin/EDTA
PanBiotech
P10-019500
Dimethylsulfoxide (DMSO) for cell culture
PanReac AppliChem
A3672
15 mL conical falcon
Deltalab
429942
22-cm2 Petri dish
Soria Genlab
P101
6-well culture plate
Sarstedt
83.3920
24-well culture plate
Sarstedt
83.3922
Sterile 12 mm glass coverslip
Labolan
20012
Poly-D-lysine
Sigma-Aldrich
P1024
Immunofluorescence
Monoclonal Anti-Human Fibroblast Surface Protein (1:400)
Sigma
F4771
Vimentin (1:500)
NovusBio
NB300-223
EpCAM/TROP-16
Biotechne (R&D System)
AF960
Goat anti-Mouse IgG (H+L) Cross Adsorbed Secondary Antibody, Alexa Fluor TM 568 (1:1000)
Invitrogen
A-11004
Goat anti-Chicken IgY (H+L) Cross Adsorbed Secondary Antibody, Alexa Fluor TM 488 (1:1000)
Invitrogen
A32931
Donkey Anti-Goat IgG H&L (Alexa Fluor 750) (1:1000)
Abcam
ab175744
Phalloidin-iFluorTM 647 conjugate
Cayman Chemical
20555
DAPI
Santa Cruz
sc-3598
Flow cytometry
CD49f Antibody, Anti-human/mouse, FITC
Miltenyi Biotec
130-097-245
PE anti-human, S100A4 Antibody
BioLegend
NJ-4F3-D1
5 mL Polystyrene Round-Bottom Tube
Corning
352052
Skin Biopsy
Biopsy Punch 1 mm
Kai Medical
BP-10F
EMLA (Anesthetic cream)
Aspen
679290
Prontosan (Antiseptic)
Braun
400403
Adhesive bandage
IHT
0037107
Sterile gauze
Texpol
1186.01
Sterile tweezers
Medical Waitch
166
Equipment
Laminar Flow Hood
Holten LaminAir
Model 1.2
Water bath, 37ºC
Trade Raypa

Incubator 37ºC, 5% CO2
Thermo Scientific
HeraCell 150
Centrifuge
Eppendorf
5810R
Confocal Microscope
Zeiss
Axio Observer
Inverted Phase-Contrast Microscope
Olympus
CKX41
Cytometer, FACS CELESTA SORP
Becton Dickinson
